# Supplementary material for: Research on Quality Evaluation of the Seeds of Cichorium glandulosum Boiss. et Huet
Source: Foods. 2025 Apr 21;14(8):1434. doi: 10.3390/foods14081434 (PMC12026558; doi:10.3390/foods14081434)
Supplement: Supplementary file 1 [file foods-14-01434-s001.zip]

Archive with 1 entries (1 files):
- foods-3540571-supplementary.pdf
